# Supplementary material for: Integration of Transcriptome and Methylome Analyses Provides Insight Into the Pathway of Floral Scent Biosynthesis in Prunus mume
Source: Front Genet. 2021 Dec 15;12:779557. doi: 10.3389/fgene.2021.779557 (PMC8714837; doi:10.3389/fgene.2021.779557)
Supplement: Supplementary file 1 [file Table2.xlsx]

## Sheet: Table S2
Table S2 Mapping summary
Samples	Total reads	Mapped reads	Mapping rate(%)	Duplication rate(%)	AVG Mapping rate (%)
Fm1_1	40105144	23742245	59.2	15.51	59.0133
Fm1_2	35062860	20837857	59.43	14.23
Fm1_3	32611780	19048540	58.41	13.99
Fm2_1	36992716	21566753	58.3	14.96	58.3267
Fm2_2	42649814	24677182	57.86	15.98
Fm2_3	42908119	25238555	58.82	16.61
Fm3_1	35055951	20437619	58.3	14.32	57.6867
Fm3_2	35211637	20348805	57.79	13.4
Fm3_3	35916354	20461546	56.97	13.32
Fm4_1	36762547	21708284	59.05	13.34	58.4567
Fm4_2	40188276	23281068	57.93	13.99
Fm4_3	41504504	24234479	58.39	15.33
