# Supplementary material for: Integration of Transcriptome and Methylome Analyses Provides Insight Into the Pathway of Floral Scent Biosynthesis in Prunus mume
Source: Front Genet. 2021 Dec 15;12:779557. doi: 10.3389/fgene.2021.779557 (PMC8714837; doi:10.3389/fgene.2021.779557)
Supplement: Supplementary file 2 [file Table3.xlsx]

## Sheet: Table S3
Table S3 genome coverage depth statistics
Samples	sites_num	sites_covgMean	sites_numCovg1(%)	sites_numCovg5(%)	sites_numCovg10(%)
Fm1_1	188904577	23	79.64	72.72	66.29
Fm1_2	187950199	20.56	79.24	71.85	64.57
Fm1_3	187151510	18.88	78.9	71.03	62.94
Fm2_1	188366733	20.98	79.41	71.9	64.36
Fm2_2	189042419	23.63	79.7	72.72	66.06
Fm2_3	189320454	24.11	79.81	73.09	66.87
Fm3_1	188162362	20.16	79.33	71.81	64.3
Fm3_2	187978106	20.23	79.25	71.71	64.15
Fm3_3	188175261	20.4	79.33	71.83	64.34
Fm4_1	188434891	21.64	79.44	72.24	65.31
Fm4_2	189191229	22.94	79.76	72.89	66.49
Fm4_3	188950104	23.51	79.66	72.85	66.59
