# Supplementary material for: Integration of Transcriptome and Methylome Analyses Provides Insight Into the Pathway of Floral Scent Biosynthesis in Prunus mume
Source: Front Genet. 2021 Dec 15;12:779557. doi: 10.3389/fgene.2021.779557 (PMC8714837; doi:10.3389/fgene.2021.779557)
Supplement: Supplementary file 4 [file Table6.xlsx]

## Sheet: Table S6
Table S6 Raw data quality control statistics of transcriptome.
Sample	Raw Reads	Clean Reads	Clean Bases	Error Rate	Q20 (%)	Q30 (%)	GC (%)	Total Mapped Reads (%)
Fr1_1	72115152	70937566	10.64G	0.03	97.49	93.19	44.67	0.9172
Fr1_2	58422840	57353602	8.6G	0.03	97.43	93.05	44.87	0.9144
Fr1_3	51391710	50574068	7.59G	0.03	97.44	93.03	44.7	0.9176
Fr2_1	53687000	52571460	7.89G	0.03	97.52	93.26	44.89	0.9159
Fr2_2	62654196	61706182	9.26G	0.03	97.91	93.93	44.87	0.9276
Fr2_3	66423278	65249062	9.79G	0.03	97.91	93.96	44.95	0.9252
Fr3_1	67223238	66043604	9.91G	0.03	98	94.12	45.22	0.9299
Fr3_2	62940000	61957680	9.29G	0.03	97.85	93.79	45.26	0.9284
Fr3_3	76655380	74581624	11.19G	0.02	98.07	94.27	45.08	0.9302
Fr4_1	70148710	69379688	10.41G	0.03	97.86	93.79	45.71	0.93
Fr4_2	54130618	52834092	7.93G	0.02	98.09	94.39	45.51	0.9234
Fr4_3	65172060	62595092	9.39G	0.02	98.04	94.22	45.44	0.9206
