# Supplementary material for: Integration of Transcriptome and Methylome Analyses Provides Insight Into the Pathway of Floral Scent Biosynthesis in Prunus mume
Source: Front Genet. 2021 Dec 15;12:779557. doi: 10.3389/fgene.2021.779557 (PMC8714837; doi:10.3389/fgene.2021.779557)
Supplement: Supplementary file 5 [file Table4.xlsx]

## Sheet: Sheet4
Table S4 cytosines_covg_summary
Samples	C_covgMean	C(Mb)	CG(Mb)	CHG(Mb)	CHH(Mb)	meanC(%)	MeanCG(%)	MeanCHG(%)	MeanCHH(%)	AVG covgMean deep(C)
Fm1_1	10.8	886.9	103	134.5	649.4	8.36	38.53	17.27	1.73	9.6
Fm1_2	9.5	784.1	91.3	119.2	573.6	8.44	38.58	17.29	1.81
Fm1_3	8.5	703.9	82	107.3	514.7	8.26	38.41	17.01	1.62
Fm2_1	10.4	859.8	100.5	129.7	629.6	7.84	35.89	16.34	1.61	11.3667
Fm2_2	11.9	979.1	115.4	147.9	715.7	7.72	35.02	16.12	1.58
Fm2_3	11.8	975.8	110.8	146.9	718	8.24	37.96	16.96	1.87
Fm3_1	9.8	804.8	92	121.4	591.3	8.42	38.54	17.37	1.89	9.83333
Fm3_2	9.7	796.6	92.1	119.8	584.6	8.54	38.86	18.04	1.82
Fm3_3	10	827.1	94.6	125.3	607.2	8.17	37.86	16.75	1.77
Fm4_1	10.2	842.8	94.7	126.5	621.6	8.84	39.44	17.93	2.33	10.7667
Fm4_2	10.8	885.9	100.5	133.1	652.3	8.72	40.32	18.36	1.89
Fm4_3	11.3	927.1	106.5	140.1	680.5	8.68	38.2	17.59	2.22
