# Supplementary material for: Integration of Transcriptome and Methylome Analyses Provides Insight Into the Pathway of Floral Scent Biosynthesis in Prunus mume
Source: Front Genet. 2021 Dec 15;12:779557. doi: 10.3389/fgene.2021.779557 (PMC8714837; doi:10.3389/fgene.2021.779557)
Supplement: Supplementary file 6 [file Table1.xlsx]

## Sheet: Table S1
Table S1 Raw data quality control statistics
Sample name	Raw Reads	Raw Bases(G)	Clean Reads	Clean Bases(G)	Clean_ratio(%)	Q20(%)	Q30(%)	GC Content(%)	BS Conversion Rate(%)
Fm1_1	40653245	12.2	40105144	10.95	89.75	96.85	90.44	21.82	99.753
Fm1_2	35546630	10.66	35062860	9.57	89.77	96.83	90.39	21.88	99.749
Fm1_3	33063954	9.92	32611780	8.9	89.72	96.85	90.53	22.13	99.787
Fm2_1	37494913	11.25	36992716	10.1	89.78	96.71	90.14	21.63	99.759
Fm2_2	43263933	12.98	42649814	11.62	89.52	96.5	89.64	21.66	99.789
Fm2_3	43470334	13.04	42908119	11.71	89.8	96.68	90.09	21.54	99.741
Fm3_1	35576942	10.67	35055951	9.55	89.5	96.54	89.78	21.73	99.746
Fm3_2	35753463	10.73	35211637	9.59	89.38	96.52	89.73	21.78	99.733
Fm3_3	36471207	10.94	35916354	9.78	89.4	96.51	89.73	22.26	99.737
Fm4_1	37281483	11.18	36762547	10.03	89.71	96.7	90.09	21.64	99.674
Fm4_2	40803954	12.24	40188276	10.93	89.3	96.44	89.5	21.74	99.719
Fm4_3	42076848	12.62	41504504	11.32	89.7	96.61	89.91	21.85	99.754
