# Supplementary material for: Integration of Transcriptome and Methylome Analyses Provides Insight Into the Pathway of Floral Scent Biosynthesis in Prunus mume
Source: Front Genet. 2021 Dec 15;12:779557. doi: 10.3389/fgene.2021.779557 (PMC8714837; doi:10.3389/fgene.2021.779557)
Supplement: Supplementary file 7 [file Table5.xlsx]

## Sheet: Table S5
Table S5. Numbers of DMGs enrichment in 8 floral scent biosynthesis KEGG pathway within promoter and genebody. Shown in 3 different context
KEGG path way	CX	Fm2v1		Fm3v2		Fm4v3		Total
		number of genes	padj*	number of genes	padj	number of genes	padj
Promoter
pmum00400 Phenylalanine, tyrosine and tryptophan biosynthesis	CG	NA*	NA	NA	NA	2	0.6622	15
	CHG	NA	NA	NA	NA	NA	NA
	CHH	5	0.9165	4	0.8624	6	0.9297
pmum00940 Phenylpropanoid biosynthesis	CG	2	0.3505	2	0.3439	4	0.7188	66*
	CHG	1	0.7176	2	0.4494	1	0.7221
	CHH	28	0.9157	21	0.8338	27	0.9297
pmum00360 Phenylalanine metabolism	CG	1	0.4799	2	0.2848	3	0.6622	35
	CHG	NA	NA	2	0.4494	1	0.5238
	CHH	11	0.9385	11	0.8495	13	0.9297
pmum00900 Terpenoid backbone biosynthesis	CG	1	0.3505	NA	NA	2	0.6622	16
	CHG	NA	NA	NA	NA	1	0.4425
	CHH	7	0.9157	5	0.8624	6	0.9297
pmum00902 Monoterpenoid biosynthesis	CG	NA	NA	NA	NA	NA	NA	7
	CHG	NA	NA	1	0.4494	NA	NA
	CHH	3	0.9157	2	0.8624	4	0.9297
pmum00904 Diterpenoid biosynthesis	CG	NA	NA	NA	NA	NA	NA	8
	CHG	NA	NA	NA	NA	NA	NA
	CHH	3	0.9395	3	0.8624	5	0.9297
pmum00909 Sesquiterpenoid and triterpenoid biosynthesis	CG	NA	NA	NA	NA	1	0.6622	4
	CHG	NA	NA	NA	NA	NA	NA
	CHH	2	0.9157	NA	NA	NA	NA
pmum01110 Biosynthesis of secondary metabolites	CG	6	0.3505	5	0.4313	22	0.579	291
	CHG	2	0.9222	5	0.5586	3	0.8662
	CHH	111	0.9157	99	0.7783	122	0.9297
Genebody
pmum00400 Phenylalanine, tyrosine and tryptophan biosynthesis	CG	NA	NA	1	0.2073	1	0.4375	6
	CHG	NA	NA	NA	NA	NA	NA
	CHH	1	0.9773	2	0.9468	1	0.9747
pmum00940 Phenylpropanoid biosynthesis	CG	3	0.1144	NA	NA	6	0.099	44
	CHG	1	0.5244	2	0.3849	NA	NA
	CHH	13	0.1003	16	0.0046	15	0.8627
pmum00360 Phenylalanine metabolism	CG	1	0.3788	NA	NA	2	0.4375	14
	CHG	NA	NA	NA	NA	NA	NA
	CHH	5	0.8123	5	0.7257	4	0.9747
pmum00900 Terpenoid backbone biosynthesis	CG	NA	NA	NA	NA	2	0.3742	6
	CHG	NA	NA	NA	NA	NA	NA
	CHH	3	0.7544	1	0.9478	1	0.9747
pmum00902 Monoterpenoid biosynthesis	CG	NA	NA	NA	NA	NA	NA	4
	CHG	NA	NA	1	0.2609	NA	NA
	CHH	1	0.8683	1	0.9468	NA	NA
pmum00904 Diterpenoid biosynthesis	CG	1	0.2072	NA	NA	NA	NA	9
	CHG	NA	NA	NA	NA	NA	NA
	CHH	5	0.0768	3	0.5786	3	0.9574
pmum00909 Sesquiterpenoid and triterpenoid biosynthesis	CG	NA	NA	NA	NA	1	0.4375	1
	CHG	NA	NA	NA	NA	NA	NA
	CHH	NA	NA	NA	NA	NA	NA
pmum01110 Biosynthesis of secondary metabolites	CG	5	0.2657	4	0.2441	19	0.0148	121
	CHG	4	0.46	5	0.4592	1	0.9723
	CHH	36	0.5214	35	0.3207	45	0.9747
*padj value lower than 0.01 were marked with yellow background ang value between 0.01 and 0.05 were marked with red background.
*NA indicate there are no enrichment in this patheay with that CX context, dose not mean no genes in this pathway involved in different methylate modification.
*97 DMGs are enriched in Phenylpropanoid biosynthesis pathway, 66 and 44 genes have DMR within promoter and genebody respectively (some genes have DMR within promoter and genebody rigion in the same time.)
