# Supplementary material for: Integration of Transcriptome and Methylome Analyses Provides Insight Into the Pathway of Floral Scent Biosynthesis in Prunus mume
Source: Front Genet. 2021 Dec 15;12:779557. doi: 10.3389/fgene.2021.779557 (PMC8714837; doi:10.3389/fgene.2021.779557)
Supplement: Supplementary file 8 [file Table7.xlsx]

## Sheet: Table S7
Table S7. Numbers of (all, up-, and downregulated) DEGs involved in floral scent biosynthesis during the flowering process of P. mume
KEGG path way		Fr2v1	Fr3v2	Fr4v3	Total
1.Phenylpropanoid biosynthesis	pmum00940	56/47/9	24/16/8	71/23/48	96
2.Phenylalanine, tyrosine and tryptophan biosynthesis	pmum00400	21/14/7	4/4/0	25/14/11	32
3.Phenylalanine metabolism	pmum00360	10/9/1	3/3/0	17/10/7	21
4.Terpenoid backbone biosynthesis	pmum00900	26/16/10	14/12/2	25/11/14	39
5.Monoterpenoid biosynthesis	pmum00902	2/2/0	5/5/0	7/5/2	13
6.Diterpenoid biosynthesis	pmum00904	11/2/9	5/3/2	10/4/6	14
7.Sesquiterpenoid and triterpenoid biosynthesis	pmum00909	5/4/1	3/2/1	6/3/3	10
Total					214*
*Some genes are participate in more than one pathway
